# Supplementary material for: Predicting microcystin concentration action-level exceedances resulting from cyanobacterial blooms in selected lake sites in Ohio
Source: Environ Monit Assess. 2020 Jul 14;192(8):513. doi: 10.1007/s10661-020-08407-x (PMC7360538; doi:10.1007/s10661-020-08407-x)
Supplement: Supplementary file 2 — (XLSX 30 kb) [file 10661_2020_8407_MOESM2_ESM.xlsx]

## Sheet: Supp Table 1
Table S1. Standard curve and limits of detection (LOD) and limit of quantification (LOQ) information for quantitative polymerase chain reaction (qPCR) assays, 2016‒17.
Assay name	Dynamic range (copies per reaction volume)	Range of amplification efficiencies (%)	Range of R2 values	LOD (copies per reaction volume)	LOQ (copies per reaction volume)	Reference
Analyzed by the USGS--general 16S rRNA assays
General Cyanobacteria 16S rRNA	7.92 ‒ 7.07 x 107	89 - 96	0.996 ‒ 1.000	26	72	Rinta-Kanto et al., 2005
General Microcystis 16S rRNA	9.24 ‒ 5.01 x 107	90 - 97	0.996 ‒ 1.000	27	55	Rinta-Kanto et al., 2005
General Dolichospermum 16S rRNA	43.6 ‒ 4.36 x 107	89 - 99	0.991 ‒ 0.999	230	550	Doblin et al., 2007
General Planktothrix 16S rRNA	15.7 ‒ 3.28 x 107	94 - 101	0.991 ‒ 0.999	18	34	Ostermaier & Kurmayer, 2009
Analyzed by the USGS--microcystin toxin gene assays,
Microcystis specific mcyE	42.7 ‒ 5.35 x 107	95 - 101	0.997 - 0.999	13	39	Sipari et al., 2010
Dolichospermum specific mcyE	14.3 ‒ 2.70 x 107	90 - 96	0.997 - 0.999	46	120	Sipari et al., 2010
Planktothrix specific mcyE	24.4 ‒ 3.06 x 107	90 - 99	0.998 - 1.000	51	108	Rantala et al., 2006
Analyzed by Ohio Environmental Protection Agency--all assays
Cyanobacteria 16S rRNA	100 ‒ 1.00 x 106	91 - 107	0.998 - 1.000	45	N/Aa	Ohio Environmental Protection Agency, 2016
General microcystin mcyE	100 ‒ 1.00 x 106	90 - 106	0.994 - 1.000	45	N/Aa
a Ohio Environmental Protection Agency does not employ a limit of quantification

## Sheet: Supp Table 2
Table S2. Sources, definitions, and manipulations of environmental factors computed for statistical analysis and compiled for eight sites for 2016‒17 sampling (modified from Francy et al., 2015). (WTP, water treatment plant)
Acronym/Variable	Definition		Site-specific information sources
Weather data from the National Oceanic and Atmospheric Administration (NOAA) nearest airport site or a local weather station
(https://www.ncdc.noaa.gov/ or https://waterdata.usgs.gov/nwis)			•Toledo Executive Airport (TDZ)―Maumee Bay State Park Beach, Oregon WTP, Carroll WTP, Marblehead WTP, Ottawa WTP, Put-in-Bay •Lorain County Regional.Airport (LPR)―Marblehead WTP, Ottawa WTP •Akron-Canton Regional Airport (CAK)―Cadiz WTP, Alliance WTP •Harry Clever Field Airport (PHD)―Cadiz WTP •Weather Station at Tappan Lake 402120081134200―Cadiz WTP
Airport or Local Rain	Total rainfall, in inches, for the 24-hour period up to 8 a.m. on the day of sampling (Dm1) and other manipulations listed below.
Wind Dir instantaneous	Wind direction, in degrees, at 8 a.m. on the day of sampling.
Wind Sp instantaneous	Wind speed, in miles per hour, at 8 a.m. on the day of sampling.
Wind Dir 24-hr and Wind Sp 24-hr	Wind direction and wind speed calculated by summing hourly wind vectors for the 24-hour period up to 8 a.m. on the day of sampling and determining the direction and speed of the resultant vector.
Water levels from National Oceanic and Atmospheric Administration (NOAA) or from U.S. Geological Survey (USGS) stations
(http://tidesandcurrents.noaa.gov/ or https://waterdata.usgs.gov/nwis)			•NOAA Toledo 9063085―Maumee Bay State Park Beach, Oregon WTP, Carroll WTP •NOAA Marblehead 9063079―Marblehead WTP, Carroll WTP, Ottawa WTP, Put-iin-Bay •USGS Tappan Lake 03128000―Cadiz WTP
Daily change	The change in lake level over the past 24 hours calculated as today’s lake level for 10:00 a.m. (a typical sampling time) minus yesterday’s lake level at 10:00 a.m.
Weekly or biweekly change	The change in lake level over the past 7 or 14 days calculated as today’s lake level for 10:00 a.m. (a typical sampling time) minus the lake level 1 or 2 weeks ago at 10:00 a.m.
Average daily change	The average daily change in lake level for the past 7 or 14 days.
Change from spring average	The change in lake level from the spring average (April and May).
Streamflow and gage height data from U.S. Geological Survey stations
(https://dx.doi.org/10.5066/F7P55KJN)			Streamflow •Maumee R at Waterville 04193500―Carroll WTP, Maumee Bay State Park Beach, Oregon WTP, Ottawa WTP •Portage R nr Elmore 04195820―Carroll WTP, Ottawa WTP •Huron R at Milan 04199000―Marblehead WTP Gage height Mahoning River at Alliance 03086500―Alliance WTP
Streamflow or gage height	Daily mean streamflow, in cubic feet per second, or gage height, in feet, for the 24-hour period for the previous day before sampling (midnight to midnight). Averaged over 7, 14, or 30 days.
Maximum streamflow or gage height	Daily maximum streamflows or gage heights averaged over 7, 14, or 30 days as indicated.
Solar radiation from Ohio Agricultural Research and Development Center (OARDC)
(http://www.oardc.ohio-state.edu/weather1/)			•OARDC North Central Station (solar radiation)―Maumee Bay State Park Beach, Oregon WTP, Carroll WTP, Ottawa WTP
Solar Dm1	Solar radiation, in Langleys, for the 24-hour period for the previous day before sampling (midnight to midnight).
Water-quality and environmental data from continuous monitors suspended from buoys and associated environmental data from the Great Lakes Observing System (GLOS)
(https://www.glos.us/data-products/)			•Oregon Pump Station (leorgn)―Carroll WTP, Maumee Bay State Park Beach, Oregon WTP, Ottawa WTP •Toledo Crib Buoy (45165)―Maumee Bay State Park Beach •Ottawa County Pump Station (leoc)―Carroll WTP, Marblehead WTP, Oregon WTP, Ottawa WTP •OSU Gibraltar Island Buoy (osugi)―Put-in-Bay •Little Cedar Point Buoy (utlcp)―Maumee Bay State Park Beach •Marblehead WTP―Marblehead WTP
Water-quality and environmental data	Averages of water-quality measurements of temperature, specific conductance, pH, dissolved oxygen, phycocyanin, chlorophyll, oxidative reductive potential, and turbidity; environmental data measurements of wind direction and speed, barometric pressure, dew point, and water depth. All were for the 24-hour period up to 10 a.m. on the day of sampling and other manipulations listed below. Data were r…
Water-quality from continuous monitors suspended from buoys privately operated
Water-quality data	Averages of measurements of temperature, specific conductance, pH, dissolved oxygen, phycocyanin, chlorophyll, and turbidity for the 24-hour period up to 10 a.m. on the day of sampling and other manipulations listed below. Data were recorded every 15 minutes		•Tappan Lake Intake―Cadiz WTP •Deer Creek Intake―Alliance WTP
Satellite data from NASA
Chlorophyll-a	Chlorophyll-a, in milligrams per cubic meter, computed from remote sensing imagery from the Operational Land Imager onboard Landsat 8.		•Carroll WTP •Oregon WTP
Data manipulations
Instantaneous	Instantaneous measurements made at 10 a.m. (a typical sampling time).
Dm1	Day minus 1 (yesterday); 24-hour totals for rainfall, solar radiation, and daily mean streamflows
Dm2	Day minus 2 (2 days ago); Dm1 lagged one day.
Dm3	Day minus 3 (3 days ago); Dm1 lagged two days.
48W	Cumulated sums for the past 48 hours, giving the most weight to the most recent value, as follows: (2 * Dm1) + Dm2.
72W	Cumulated sums for the past 72 hours, giving the most weight to the most recent value, as follows: (3 * Dm1) + (2 * Dm2) + Dm3.
7-d Sum	Daily values summed for the last 7 days.
14-d Sum	Daily values summed for the last 14 days.
Buoy_Parameter_ave	Parameter, averaged over the previous 24 hours up to 10 a.m. on the day of sampling.
Buoy_Parameter_ave[3, 5, 7, 14]	Parameter, averaged over the previous 3, 5, 7, or 14 days up to 10 a.m. on the day of sampling.

## Sheet: Supp Table 3
Table S3. Averages, standard deviations (in parentheses), and percentages of detections (if <100%) for selected physical, chemical, and cyanobacterial gene characteristics of samples collected at study sites, 2016−17
(Underlined values indicate only 1 year of data collection for this variable; WTP, water treatment plant; --, not determined; additional samples were collected at Maumee Bay State Park Beach in 2013-14)
		Recreational sites			Lake Erie WTP sites					Inland lake WTP sites
Variable		Maumee Bay State Park (MBSP) Beach	Put-in-Bay		Carroll WTP	Marblehead WTP	Oregon WTP	Ottawa WTP		Alliance WTP	Cadiz WTP lower, upper, and composite
Hand-held measurements at the site
Phycocyanin, relative fluorescence units		8.3 (11.0)	--		--	--	--	--		1.06 (0.86)	--
Chlorophyll, relative fluorescence units		9.3 (16.7)	--		--	--	--	--		1.57 (0.96)	--
pH, standard units		8.6 (0.5)	--		--	--	--			7.9 (0.29)	--
Turbidity (NTU)		49 ( 43)	--		20.0 (15.4)	9.7 (6.4)	16.0 (9.0)	8.4 (4.0)		5.8 (2.7)	9.5 (2.6)
Specific conductance (µS/cm)		377 (106)	--		--	--	--	--		321 (55.6)	697 (60.4)
Water temperature, deg C		22.0 (4.2)	--		22.0 (3.4)	22.4 (2.8)	22.6 (3.5)	23.2 (2.9)		21.0 (5.4)	--
Wave height, ft		0.30 (0.34)	--		--	--	--	--		--	--
Nutrients, in mg/L
Ammonia, as N		0.03 (0.03) 68%	0.02 (0.014) 70%		--	--	--	--		0.13 (0.10)	0.05 (0.05) 79%
Nitrate plus nitrite, as N		--	0.35 (0.38)		--	--	--	0.60 (0.62)		0.14 (0.09)	0.08 (0.07) 33%
Nitrite, as N		0.02 (0.02) 83%	0.006 (0.003)		--	--	--	--		0.02 (0.02)	0.005 (0.01) 67%
Orthophosphate, as P		0.032 (0.039) 67%	0.003 (0.003) 55%		--	--	--	0.01 (0.006)		0.004 (0.003) 29%	0.006 (0.01) 55%
Total nitrogen, as N		2.65 (1.66)	0.81 (0.39)		0.97 (1.03)	0.68 (0.30)	1.25 (1.38)	1.08 (0.63)		1.03 (0.17)	0.79 (0.21)
Total Kljedahl nitrogen , as N		--	0.46 (0.14)		--	--	--	0.48 (0.09)		--	--
Total phosphorus, as P		0.12 (0.07)	0.02 (0.01)		0.05 (0.02)	0.05 (0.01)	0.06 (0.03)	0.04 (0.01)		0.05 (0.02)	0.07 (0.02)
N to P ratio		26.4 (21.6)	44.4 (30.1)		17.1 (11.9)	14.8 (7.7)	17.9 (12.9)	30.4 (17.9)		20.9 (4.61)	11.7 (2.79)
Cyanobacterial genes, in log copies per 100 mL
General Cyanobacteria 16S rRNA		6.47 (0.93) 98%	7.04 (0.592)		6.35 (0.52)	6.10 (0.40)	5.93 (0.46)	6.18 (0.68)		7.33 (0.55)	7.96 (0.21)
General Microcystis 16S rRNA		5.88 (1.44) 94%	4.79 (1.22) 84%		5.67 (1.20) 91%	4.25 (0.77) 65%	4.93 (1.19) 77%	4.19 (1.17) 75%		4.78 (0.86) 91%	4.34 (0.77) 97%
Microcystis-specific microcystin mcyE		5.84 (1.66) 88%	4.08 (1.16) 78%		5.14 (1.36) 85%	4.25 (0.87) 71%	4.47 (1.17) 77%	3.69 (1.25) 50%		2.81 (0.26) 50%	0
General Planktothrix 16S rRNA		--	4.69 (1.40) 72%		3.79 (0.75) 31%	6.78 (1.36)	3.18 (0.71) 18%	3.33 (0.50) 61%		7.17 (1.05) 97%	7.40 (0.48)
Planktothrix-specific microcystin mcyE		--	3.76 (0.637) 61%		--	4.86 (0.96) 76%	--	--		6.16 (0.87) 97%	6.80 (0.55)
General Dolichospermum 16S rRNA		--	6.08 (1.45) 84%		6.14 (1.53) 79%	6.61 (1.49) 88%	6.06 (1.29) 82%	4.90 (1.26) 56%		6.98 (0.81) 97%	6.07 (0.62)
Dolichospermum-specific microcystin mcyE		--	0		--	--	0	0		0	0
General microcystin/nodularin mcyE		--	--		5.09 (1.01) 50%	4.71 (0.64) 41%	4.79 (1.00) 50%	4.71 (1.05) 39%		5.12 (0.67) 75%	5.46 (0.78) 81%

## Sheet: Supp Table 4
Table S4. Water-quality and environmental factors used in data exploration and development of models for microcystin concentrations at selected sites in Ohio, May−October, 2016-17
(Water-quality continuous monitor sites are Lake Erie sites unless indicated otherwise; underlined values indicate only 1 year of data collection for this factor; WTP, water treatment plant; data for Toledo Crib include data from 2014)
Factor	Sonde or gage location	Average	Minimum value	Maximum value
Continuous measurements for water-quality sondes, 24-h averagea
Phycocyanin, relative fluorescence units	Gibraltar Island	0.21	0	0.76
	Toledo Crib	1.1	0	10.2
	Marblehead WTP	0.63	0	3.47
	Oregon WTP	0.79	0	13.6
	Ottawa WTP	0.5	0	1.57
	Alliance WTP (inland)	3.6	0.3	8
	Cadiz WTP (inland)	3.7	0.47	7.4
pH	Oregon WTP	8.3	7.5	10
	Ottawa WTP	8.3	7.8	9.1
	Alliance WTP (inland)	8.3	7.3	9.1
Chloropyll, relative fluorescence units	Gibraltar Island	0.75	0.14	4.68
	Toledo Crib	1.39	0.15	6.96
	Alliance WTP (inland)	5.95	1.32	14.7
Specific conductance, mS/cm	Gibraltar Island	245	141	352
	Ottawa WTP	289	237	388
	Cadiz WTP (inland)	657	570	815
Turbidity, NTU	Oregon WTP	24	4.3	230
	Alliance WTP (Inland)	7	1.6	12
Water temperature, deg C	Ottawa WTP	21	10.7	28.2
	Alliance WTP (inland)	24.1	13	29.2
Wind Speed, m/s	Toledo Crib	4.7	1.9	9.9
Dew Point, deg C	Toledo Crib	15.9	3	23.5
Environmental measurements from existing sources
Streamflow, daily mean, ft3/sec	USGS site 04193500	4867	144	65700
	USGS site 04195820	380	8	8980
Gage height, daily average, ft	USGS site 03086500	3.6	1.8	6.5
Lake Level Change, 24h, ft	NOAA site 9063079	0	-1.39	1.61
	NOAA site 9063085	-0.01	-1.97	2.03
Rain, sum, 24 h, inches	Lorain County Regional Airport (LPR)	0.1	0	2.07
	Harry Clever Airport, New Philadelphia (PHD)	0.1	0	2.17
	Toledo Executive Airport (TDZ)	0.09	0	1.57
a Gibraltar Island sonde data used for Put-in-Bay; Toledo Crib sonde data used for Maumee Bay; Oregon sonde data used for Carroll WTP, Maumee Bay, Oregon WTP, and Ottawa WTP; Ottawa sonde data used for Carroll WTP, Marblehead WTP, Oregon WTP, and Ottawa WTP; other sondes used at designated site
